# Supplementary material for: Enzyme Inhibitory, Physicochemical, and Phytochemical Properties and Botanical Sources of Honey, Bee Pollen, Bee Bread, and Propolis Obtained from the Same Apiary
Source: Antioxidants (Basel). 2024 Dec 5;13(12):1483. doi: 10.3390/antiox13121483 (PMC11673488; doi:10.3390/antiox13121483)
Supplement: Supplementary file 1 [file antioxidants-13-01483-s001.zip]

Archive with 1 entries (1 files):
- antioxidants-3307814-supplementary.pdf
